# Supplementary material for: In Vitro Evaluation of Probiotic Properties and Anti-Pathogenic Effects of Lactobacillus and Bifidobacterium Strains as Potential Probiotics
Source: Foods. 2024 Jul 22;13(14):2301. doi: 10.3390/foods13142301 (PMC11276478; doi:10.3390/foods13142301)
Supplement: Supplementary file 1 [file foods-13-02301-s001.zip]

Archive with 1 entries (1 files):
- foods-3111037-supplementary.pdf
